# Supplementary material for: Development of Liver-Targeting αVβ5+ Exosomes as Anti-TGF-β Nanocarriers for the Treatment of the Pre-Metastatic Niche
Source: Biology (Basel). 2024 Dec 19;13(12):1066. doi: 10.3390/biology13121066 (PMC11673512; doi:10.3390/biology13121066)
Supplement: Supplementary file 1 [file biology-13-01066-s001.zip]

Archive with 1 entries (1 files):
- biology-3336327-supplementary.pdf
